# Supplementary material for: Thrombolytic-Related Asymptomatic Hemorrhagic Transformation Does Not Deteriorate Clinical Outcome: Data from TIMS in China
Source: PLoS One. 2015 Nov 30;10(11):e0142381. doi: 10.1371/journal.pone.0142381 (PMC4664552; doi:10.1371/journal.pone.0142381)
Supplement: S2 Table — (XLS) [file pone.0142381.s002.xls]

## Sheet: Sheet1
outcome	var	var_cat	OR_95CI	p_value
sich_sitsmost	asich	test variable	2.45E8 ( 0.000-316E36)	0.585018
sich_sitsmost	AGE	adjust variable	0.268 ( 0.016- 4.418)	0.357462
sich_sitsmost	GENDER	adjust variable	0.002 ( 0.000-1319E9)	0.719899
sich_sitsmost	H_AFIB_01	adjust variable	32150 ( 0.000- )	0.977858
sich_sitsmost	H_SMK_6M_01	adjust variable	0.045 ( 0.000-845E22)	0.919726
sich_sitsmost	T7DM_AP	adjust variable	1.378 ( 0.000-122E20)	0.990085
sich_sitsmost	IS_TYPE_2 1-2	adjust variable	2031.5 ( 0.000-282E51)	0.897124
sich_sitsmost	IS_TYPE_2 1-3	adjust variable	0.805 ( 0.000- )	0.999537
sich_sitsmost	IS_TYPE_2 1-4	adjust variable	0.000 ( 0.000-387E17)	0.664949
sich_sitsmost	NHA	adjust variable	2.311 ( 0.161-33.177)	0.537792
sich_ecass2	asich	test variable	26.619 ( 4.607-153.81)	0.000245653
sich_ecass2	AGE	adjust variable	1.003 ( 0.926- 1.088)	0.934146
sich_ecass2	GENDER	adjust variable	0.904 ( 0.087- 9.390)	0.932867
sich_ecass2	H_AFIB_01	adjust variable	1.225 ( 0.139-10.827)	0.855189
sich_ecass2	H_SMK_6M_01	adjust variable	6.760 ( 0.758-60.270)	0.0868969
sich_ecass2	T7DM_AP	adjust variable	0.433 ( 0.073- 2.560)	0.35619
sich_ecass2	IS_TYPE_2 1-2	adjust variable	0.000 ( 0.000- )	0.972761
sich_ecass2	IS_TYPE_2 1-3	adjust variable	0.407 ( 0.045- 3.705)	0.424926
sich_ecass2	IS_TYPE_2 1-4	adjust variable	0.000 ( 0.000- )	0.950285
sich_ecass2	NHA	adjust variable	1.008 ( 0.919- 1.105)	0.867615
sich_ninds	asich	test variable	85.424 (22.634-322.40)	5.26199e-11
sich_ninds	AGE	adjust variable	1.008 ( 0.956- 1.063)	0.765408
sich_ninds	GENDER	adjust variable	1.022 ( 0.323- 3.238)	0.969961
sich_ninds	H_AFIB_01	adjust variable	0.978 ( 0.247- 3.878)	0.975171
sich_ninds	H_SMK_6M_01	adjust variable	1.160 ( 0.332- 4.050)	0.815628
sich_ninds	T7DM_AP	adjust variable	1.179 ( 0.419- 3.318)	0.754585
sich_ninds	IS_TYPE_2 1-2	adjust variable	0.000 ( 0.000- )	0.973593
sich_ninds	IS_TYPE_2 1-3	adjust variable	0.467 ( 0.120- 1.825)	0.273663
sich_ninds	IS_TYPE_2 1-4	adjust variable	0.281 ( 0.032- 2.455)	0.251265
sich_ninds	NHA	adjust variable	1.034 ( 0.968- 1.105)	0.314466
dth_7d	asich	test variable	0.692 ( 0.218- 2.195)	0.531824
dth_7d	AGE	adjust variable	1.008 ( 0.964- 1.055)	0.719148
dth_7d	GENDER	adjust variable	1.091 ( 0.427- 2.788)	0.855222
dth_7d	H_AFIB_01	adjust variable	0.782 ( 0.231- 2.648)	0.692422
dth_7d	H_SMK_6M_01	adjust variable	0.492 ( 0.156- 1.549)	0.225274
dth_7d	T7DM_AP	adjust variable	0.283 ( 0.112- 0.715)	0.00758025
dth_7d	IS_TYPE_2 1-2	adjust variable	0.000 ( 0.000- )	0.97233
dth_7d	IS_TYPE_2 1-3	adjust variable	0.419 ( 0.124- 1.420)	0.16246
dth_7d	IS_TYPE_2 1-4	adjust variable	0.141 ( 0.016- 1.251)	0.0786416
dth_7d	NHA	adjust variable	1.121 ( 1.071- 1.174)	9.90042e-07
dth_90d	asich	test variable	0.548 ( 0.237- 1.268)	0.160265
dth_90d	AGE	adjust variable	1.029 ( 0.998- 1.061)	0.071498
dth_90d	GENDER	adjust variable	0.599 ( 0.321- 1.116)	0.106325
dth_90d	H_AFIB_01	adjust variable	0.900 ( 0.408- 1.986)	0.794481
dth_90d	H_SMK_6M_01	adjust variable	0.379 ( 0.176- 0.815)	0.0130009
dth_90d	T7DM_AP	adjust variable	0.309 ( 0.163- 0.587)	0.000336345
dth_90d	IS_TYPE_2 1-2	adjust variable	0.366 ( 0.048- 2.817)	0.334613
dth_90d	IS_TYPE_2 1-3	adjust variable	0.704 ( 0.325- 1.523)	0.372891
dth_90d	IS_TYPE_2 1-4	adjust variable	0.539 ( 0.186- 1.559)	0.253839
dth_90d	NHA	adjust variable	1.160 ( 1.118- 1.204)	6.05978e-15
mrs90d_01	asich	test variable	0.798 ( 0.460- 1.386)	0.423057
mrs90d_01	AGE	adjust variable	0.983 ( 0.969- 0.997)	0.0182967
mrs90d_01	GENDER	adjust variable	0.853 ( 0.599- 1.215)	0.377609
mrs90d_01	H_AFIB_01	adjust variable	1.528 ( 0.929- 2.514)	0.0947432
mrs90d_01	H_SMK_6M_01	adjust variable	0.909 ( 0.625- 1.321)	0.616382
mrs90d_01	T7DM_AP	adjust variable	1.632 ( 1.058- 2.518)	0.0267917
mrs90d_01	IS_TYPE_2 1-2	adjust variable	1.334 ( 0.803- 2.214)	0.2654
mrs90d_01	IS_TYPE_2 1-3	adjust variable	1.105 ( 0.668- 1.828)	0.697831
mrs90d_01	IS_TYPE_2 1-4	adjust variable	1.893 ( 1.237- 2.897)	0.00327564
mrs90d_01	NHA	adjust variable	0.868 ( 0.844- 0.893)	4.48761e-22
mrs90d_012	asich	test variable	0.732 ( 0.429- 1.249)	0.252873
mrs90d_012	AGE	adjust variable	0.978 ( 0.963- 0.993)	0.00464039
mrs90d_012	GENDER	adjust variable	0.805 ( 0.561- 1.153)	0.236645
mrs90d_012	H_AFIB_01	adjust variable	1.445 ( 0.877- 2.382)	0.148676
mrs90d_012	H_SMK_6M_01	adjust variable	1.213 ( 0.821- 1.791)	0.33204
mrs90d_012	T7DM_AP	adjust variable	1.621 ( 1.058- 2.484)	0.0263605
mrs90d_012	IS_TYPE_2 1-2	adjust variable	2.026 ( 1.093- 3.756)	0.02491
mrs90d_012	IS_TYPE_2 1-3	adjust variable	0.955 ( 0.581- 1.570)	0.855586
mrs90d_012	IS_TYPE_2 1-4	adjust variable	1.709 ( 1.084- 2.693)	0.0209797
mrs90d_012	NHA	adjust variable	0.876 ( 0.852- 0.900)	4.77931e-21
mrs90d_56	asich	test variable	0.375 ( 0.169- 1.830)	0.115512
mrs90d_56	AGE	adjust variable	1.036 ( 1.009- 1.064)	0.00956511
mrs90d_56	GENDER	adjust variable	0.802 ( 0.467- 1.378)	0.424149
mrs90d_56	H_AFIB_01	adjust variable	0.995 ( 0.502- 1.973)	0.988606
mrs90d_56	H_SMK_6M_01	adjust variable	0.520 ( 0.271- 0.999)	0.049541
mrs90d_56	T7DM_AP	adjust variable	0.329 ( 0.186- 0.581)	0.00012829
mrs90d_56	IS_TYPE_2 1-2	adjust variable	0.449 ( 0.103- 1.960)	0.286974
mrs90d_56	IS_TYPE_2 1-3	adjust variable	0.774 ( 0.395- 1.518)	0.456714
mrs90d_56	IS_TYPE_2 1-4	adjust variable	0.546 ( 0.222- 1.344)	0.188026
mrs90d_56	NHA	adjust variable	1.155 ( 1.116- 1.195)	2.45422e-16
